# Supplementary material for: A comprehensive study on the association of personal air pollution exposure with thyroid hormones in pregnant women
Source: Environ Epidemiol. 2026 Jul 21;10(4):e495. doi: 10.1097/EE9.0000000000000495 (PMC13391142; doi:10.1097/EE9.0000000000000495)
Supplement: Supplementary file 1 [file ee9-10-e495-s001.xlsx]

## Sheet: Table_S1
		FT3					TT3					FT4					TT4					TSH					T3/T4
AP	analyse	beta	95%-CI		p-v.	N	beta	95%-CI		p-v.	N	beta	95%-CI		p-v.	N	beta	95%-CI		p-v.	N	beta	95%-CI		p-v.	N	beta	95%-CI		p-v.	N
NO2	main analyses	-0.251204	-2.54755	2.09925	0.831985	429	0.0721326	-3.14097	3.39182	0.965369	397	0.231335	-2.55855	3.1011	0.872243	427	-1.22522	-3.75986	1.37617	0.351768	429	3.7593	-7.27696	16.1091	0.519241	429	0.853597	-2.23002	4.03447	0.590744	397
	excluding missing smoking status	-0.19536	-2.55252	2.21881	0.87229	413	0.335296	-2.94878	3.7305	0.843308	383	-0.325095	-3.12226	2.55284	0.822163	411	-1.22188	-3.80602	1.43168	0.362447	413	5.68804	-5.76676	18.5353	0.343677	413	1.05606	-2.08218	4.29487	0.512971	383
	excluding high resiudals	-0.236845	-2.45068	2.02723	0.835548	426	0.00615708	-3.08505	3.19596	0.996926	395	0.314943	-2.44941	3.15763	0.825035	426	-0.50622	-2.87816	1.92365	0.679473	425	5.41431	-3.28186	14.8924	0.229324	423	0.819706	-2.01132	3.73253	0.573357	392
	including selenium	-0.19536	-2.55252	2.21881	0.87229	413	0.335296	-2.94878	3.7305	0.843308	383	-0.325095	-3.12226	2.55284	0.822163	411	-1.22188	-3.80602	1.43168	0.362447	413	5.68804	-5.76676	18.5353	0.343677	413	1.05606	-2.08218	4.29487	0.512971	383
	excluding blood measur. during 3rd trim	0.200471	-2.1872	2.64642	0.870396	409	0.24584	-3.02096	3.62268	0.884207	386	0.531716	-2.32239	3.46922	0.717535	408	-0.821073	-3.41282	1.84022	0.540791	409	3.85887	-7.65771	16.8118	0.526869	409	1.15551	-1.95754	4.36739	0.470284	386
	excluding patients w/ extreme BTEX	-0.19536	-2.55252	2.21881	0.87229	413	0.335296	-2.94878	3.7305	0.843308	383	-0.325095	-3.12226	2.55284	0.822163	411	-1.22188	-3.80602	1.43168	0.362447	413	5.68804	-5.76676	18.5353	0.343677	413	1.05606	-2.08218	4.29487	0.512971	383
	excluding smokers during 1st trim	-0.00836376	-2.33278	2.37137	0.994425	406	0.488791	-2.77888	3.86629	0.771927	376	0.453702	-2.34296	3.33045	0.752763	404	-1.14795	-3.73679	1.51052	0.39286	406	2.18396	-8.13377	13.6605	0.690073	406	0.930609	-2.12399	4.08053	0.553704	376
PM2.5	main analyses	0.0818142	-1.80117	2.0009	0.932519	305	1.31129	-1.18808	3.87389	0.305467	297	1.94345	-0.257043	4.1925	0.0836125	305	2.3244	0.43198	4.25247	0.0160241	305	0.266054	-7.68532	8.90231	0.949577	305	-0.920562	-3.20069	1.41328	0.434898	297
	excluding missing smoking status	-0.178718	-2.12341	1.80462	0.85808	297	0.948477	-1.61275	3.57638	0.470174	289	1.95927	-0.284885	4.25394	0.0872372	297	2.58805	0.62869	4.58555	0.00959268	297	0.26591	-7.87637	9.12784	0.95083	297	-1.5435	-3.85422	0.822765	0.198315	289
	excluding high resiudals	0.156354	-1.64153	1.9871	0.865307	302	1.98959	-0.409375	4.44633	0.104381	295	2.19012	0.0538908	4.37196	0.0444742	303	1.70149	-0.12245	3.55874	0.0675379	303	-2.24991	-8.0147	3.87618	0.4618	300	-0.192032	-2.33701	2.00005	0.861852	294
	including selenium	-0.178718	-2.12341	1.80462	0.85808	297	0.948477	-1.61275	3.57638	0.470174	289	1.95927	-0.284885	4.25394	0.0872372	297	2.58805	0.62869	4.58555	0.00959268	297	0.26591	-7.87637	9.12784	0.95083	297	-1.5435	-3.85422	0.822765	0.198315	289
	excluding blood measur. during 3rd trim	-0.160566	-2.06892	1.78497	0.869926	302	1.28431	-1.21639	3.84833	0.315828	296	1.60174	-0.619479	3.8726	0.158153	302	2.39225	0.467696	4.35367	0.014795	302	0.959083	-7.16024	9.78848	0.822849	302	-0.945728	-3.22696	1.38928	0.422743	296
	excluding patients w/ extreme BTEX	-0.178718	-2.12341	1.80462	0.85808	297	0.948477	-1.61275	3.57638	0.470174	289	1.95927	-0.284885	4.25394	0.0872372	297	2.58805	0.62869	4.58555	0.00959268	297	0.26591	-7.87637	9.12784	0.95083	297	-1.5435	-3.85422	0.822765	0.198315	289
	excluding smokers during 1st trim	0.63672	-1.28285	2.59362	0.516991	291	1.66714	-0.937613	4.34038	0.210829	283	2.15089	-0.0754908	4.42687	0.0583251	291	2.71566	0.766141	4.70289	0.00630604	291	-1.04687	-8.26651	6.74098	0.784702	291	-0.964747	-3.33381	1.46238	0.431187	283
Benzene	main analyses	-0.0511563	-1.31304	1.22687	0.936935	422	-0.0201711	-1.81434	1.80679	0.982535	393	-1.14285	-2.6593	0.397218	0.14459	420	-0.578014	-1.96066	0.824127	0.416269	422	-0.381998	-6.3111	5.92233	0.902476	422	0.530745	-1.19051	2.28198	0.547068	393
	excluding missing smoking status	-0.00981942	-1.3556	1.35432	0.988638	385	0.106391	-1.85255	2.10443	0.915774	357	-1.15086	-2.80586	0.532316	0.17844	383	-0.396845	-1.912	1.14171	0.61028	385	-1.1816	-7.3559	5.40419	0.717355	385	0.385907	-1.48895	2.29645	0.688043	357
	excluding high resiudals	0.193759	-1.02914	1.43177	0.756812	419	0.103499	-1.62696	1.8644	0.907199	391	-1.19942	-2.69945	0.323733	0.12179	419	-0.210254	-1.4984	1.09474	0.750291	418	-1.8935	-6.38667	2.81533	0.423238	416	0.445153	-1.13153	2.04698	0.581249	388
	including selenium	-0.311109	-1.80029	1.20065	0.684086	354	-0.0454201	-2.01262	1.96127	0.964166	354	-0.612445	-2.38424	1.19152	0.50216	354	-0.0823429	-1.59529	1.45386	0.915482	354	-0.410773	-7.59968	7.33744	0.914007	354	0.0369534	-1.87642	1.98763	0.970002	354
	excluding blood measur. during 3rd trim	-0.0656575	-1.43698	1.32474	0.925587	404	-0.392477	-2.29924	1.5515	0.689316	384	-0.745597	-2.36916	0.904959	0.372847	403	-0.0547386	-1.54041	1.45335	0.942733	404	0.584703	-5.95447	7.57856	0.864693	404	-0.119323	-1.92894	1.72368	0.897893	384
	excluding patients w/ extreme BTEX	-0.0416771	-1.52656	1.4656	0.956356	406	0.200383	-1.89189	2.33728	0.852111	379	-0.825151	-2.59471	0.976551	0.366099	404	-0.0524292	-1.67754	1.59955	0.94988	406	-2.12508	-8.87832	5.12866	0.555074	406	0.08562	-1.90176	2.11327	0.933169	379
	excluding smokers during 1st trim	-0.0952056	-1.37994	1.20627	0.885024	399	-0.144283	-1.95966	1.70471	0.877088	372	-1.41328	-2.93977	0.137228	0.0736968	397	-0.962003	-2.37561	0.472077	0.186932	399	-2.27142	-7.83799	3.63136	0.441597	399	0.521744	-1.18182	2.25468	0.549706	372
Toluene	main analyses	-0.969023	-2.11395	0.189291	0.100508	422	-0.605551	-2.24238	1.05869	0.472429	393	-0.632559	-2.03775	0.792792	0.381598	420	0.0831002	-1.19679	1.37957	0.899102	422	1.06648	-4.44765	6.89883	0.710307	422	-0.200589	-1.77031	1.39422	0.803465	393
	excluding missing smoking status	-1.11921	-2.31136	0.0874879	0.0688621	385	-0.559693	-2.30391	1.21567	0.533127	357	-0.630685	-2.13078	0.892405	0.413928	383	0.254556	-1.11811	1.64627	0.717086	385	1.83048	-3.89213	7.89383	0.53781	385	-0.37474	-2.04332	1.32226	0.66222	357
	excluding high resiudals	-0.947247	-2.04866	0.166555	0.0950433	419	-0.494559	-2.07272	1.10903	0.542362	391	-0.681027	-2.07129	0.728969	0.341162	419	0.0767931	-1.1094	1.27722	0.899347	418	-0.507303	-4.67775	3.84561	0.815496	416	-0.172609	-1.61049	1.28629	0.814997	388
	including selenium	-1.24009	-2.51542	0.0519138	0.0598188	354	-0.276304	-1.98184	1.45891	0.752568	354	-0.605011	-2.14005	0.954104	0.443631	354	-0.147522	-1.46113	1.1836	0.826552	354	0.443488	-5.86997	7.1804	0.893418	354	-0.128973	-1.78906	1.55917	0.879707	354
	excluding blood measur. during 3rd trim	-0.934721	-2.11461	0.259395	0.124126	404	-0.605364	-2.24562	1.06241	0.473472	384	-0.641253	-2.05331	0.791157	0.377414	403	-0.159005	-1.45111	1.15004	0.810308	404	1.44611	-4.29683	7.53366	0.628385	404	-0.235444	-1.79414	1.34799	0.768641	384
	excluding patients w/ extreme BTEX	-0.938464	-2.19671	0.335969	0.1478	406	-0.315697	-2.08661	1.48724	0.728861	379	-0.728158	-2.24785	0.815156	0.352204	404	-0.201412	-1.59264	1.20949	0.777812	406	-1.06034	-6.94235	5.19346	0.732574	406	0.31179	-1.38265	2.03534	0.719533	379
	excluding smokers during 1st trim	-0.956629	-2.13494	0.23587	0.115126	399	-0.712329	-2.3866	0.990657	0.408956	372	-0.817657	-2.24903	0.634675	0.267481	397	-0.134059	-1.46008	1.2098	0.843675	399	-0.848666	-6.07049	4.66346	0.756933	399	-0.26676	-1.83644	1.32802	0.740723	372
Ethylbenzene	main analyses	-0.400512	-1.55255	0.76501	0.498081	422	-0.801772	-2.41995	0.843237	0.336455	393	-1.35064	-2.73723	0.055724	0.059676	420	-1.16047	-2.41657	0.111794	0.0735411	422	-0.705412	-6.07255	4.96841	0.802377	422	0.496248	-1.06968	2.08696	0.535762	393
	excluding missing smoking status	-0.546737	-1.72233	0.64292	0.365189	385	-0.795358	-2.47829	0.916616	0.359254	357	-1.50108	-2.94749	-0.0331132	0.0451127	383	-1.22967	-2.54545	0.103869	0.0704587	385	-0.37362	-5.83184	5.40097	0.896135	385	0.509615	-1.1191	2.16516	0.540936	357
	excluding high resiudals	-0.211865	-1.32433	0.913143	0.71015	419	-0.577307	-2.14146	1.01185	0.473233	391	-1.39864	-2.77014	-0.00778919	0.0487456	419	-0.91323	-2.07706	0.264432	0.127672	418	-1.58021	-5.66621	2.68278	0.460653	416	0.590585	-0.84615	2.04814	0.421394	388
	including selenium	-0.5109	-1.857	0.853668	0.460034	354	-0.69456	-2.46464	1.10764	0.446406	354	-1.12758	-2.72547	0.496547	0.171885	354	-0.835199	-2.19311	0.541562	0.232323	354	-0.654106	-7.07572	6.21128	0.846934	354	0.141823	-1.59429	1.90856	0.87344	354
	excluding blood measur. during 3rd trim	-0.476087	-1.6761	0.738573	0.43971	404	-1.00871	-2.66623	0.67704	0.238495	384	-1.14412	-2.56537	0.297872	0.11903	403	-1.01654	-2.30659	0.290546	0.126509	404	-0.218157	-5.87499	5.77865	0.941389	404	0.200218	-1.39018	1.81627	0.805942	384
	excluding patients w/ extreme BTEX	-0.339951	-1.66346	1.00137	0.616798	406	-0.442089	-2.29354	1.44445	0.642803	379	-1.10395	-2.68376	0.501518	0.176096	404	-0.912762	-2.35086	0.546514	0.218266	406	-1.99395	-8.04077	4.45049	0.534439	406	0.648879	-1.13017	2.45994	0.476166	379
	excluding smokers during 1st trim	-0.355244	-1.53383	0.837453	0.556819	399	-0.923532	-2.57573	0.756682	0.278618	372	-1.56944	-2.97253	-0.146067	0.0309016	397	-1.34812	-2.63992	-0.0391745	0.0435997	399	-2.10274	-7.17132	3.24258	0.432372	399	0.339787	-1.22285	1.92715	0.671072	372
P-Xylene	main analyses	-0.621007	-1.83141	0.604316	0.318229	422	-0.666358	-2.3827	1.08016	0.451155	393	-0.800711	-2.27271	0.693461	0.29107	420	-0.321781	-1.66146	1.03615	0.639853	422	2.74234	-3.10638	8.9441	0.364731	422	-0.116737	-1.76533	1.55953	0.890311	393
	excluding missing smoking status	-0.716278	-1.95283	0.535868	0.260093	385	-0.561837	-2.35082	1.25992	0.541971	357	-0.856392	-2.39515	0.70663	0.280288	383	-0.293973	-1.7002	1.13238	0.683816	385	2.93213	-3.00916	9.23735	0.339775	385	-0.115059	-1.83137	1.63126	0.896125	357
	excluding high resiudals	-0.449816	-1.61819	0.732438	0.453261	419	-0.322304	-1.96922	1.35228	0.703403	390	-0.865688	-2.32189	0.61222	0.248748	419	-0.187256	-1.4263	1.06736	0.768157	418	0.463894	-3.94081	5.07057	0.839284	416	0.0708696	-1.44848	1.61365	0.927496	388
	including selenium	-0.660301	-2.06053	0.759948	0.359265	354	-0.577016	-2.42445	1.3054	0.544318	354	-0.334895	-2.01439	1.37339	0.69805	354	-0.080313	-1.50937	1.36948	0.9127	354	3.89948	-3.07993	11.3815	0.27998	354	-0.497102	-2.29414	1.33298	0.591014	354
	excluding blood measur. during 3rd trim	-0.662809	-1.91491	0.605272	0.303283	404	-0.936822	-2.67977	0.837345	0.297763	384	-0.515896	-2.01328	1.00437	0.502899	403	-0.0474013	-1.41409	1.33824	0.946052	404	3.51652	-2.6161	10.0353	0.266545	404	-0.552798	-2.20993	1.13241	0.516927	384
	excluding patients w/ extreme BTEX	-0.537359	-1.91976	0.86453	0.449573	406	-0.0824903	-2.04089	1.91507	0.934702	379	-0.450511	-2.11726	1.24462	0.599334	404	0.0182874	-1.50448	1.5646	0.981316	406	1.88294	-4.71186	8.93415	0.583965	406	0.119597	-1.74637	2.021	0.900638	379
	excluding smokers during 1st trim	-0.539003	-1.77906	0.716706	0.39752	399	-0.80238	-2.5535	0.98021	0.374288	372	-0.858176	-2.35365	0.660205	0.265562	397	-0.538662	-1.91845	0.860533	0.447596	399	0.473866	-5.01234	6.27694	0.868609	399	-0.25922	-1.90289	1.41199	0.758868	372
M-Xylene	main analyses	-0.161802	-1.14747	0.833699	0.748488	422	-0.299638	-1.69024	1.11063	0.67465	393	-0.938369	-2.13173	0.269544	0.126983	420	-0.0969855	-1.18454	1.00254	0.861739	422	1.48379	-3.20967	6.40483	0.541229	422	0.200121	-1.13399	1.55223	0.769467	393
	excluding missing smoking status	-0.232555	-1.2541	0.799561	0.656688	385	-0.354914	-1.82122	1.13329	0.637402	357	-1.06477	-2.32713	0.213906	0.102016	383	-0.241157	-1.39635	0.927568	0.683771	385	2.36383	-2.49556	7.46539	0.345476	385	0.270737	-1.13783	1.69937	0.70721	357
	excluding high resiudals	-0.0504283	-1.00023	0.908485	0.917336	419	-0.11748	-1.46288	1.24629	0.864752	391	-0.958545	-2.1393	0.23646	0.115175	419	-0.136864	-1.14162	0.878103	0.790174	418	0.58758	-2.98069	4.28709	0.749985	416	0.273752	-0.952051	1.51473	0.662322	388
	including selenium	-0.0876595	-1.19593	1.03304	0.877183	354	-0.0460861	-1.50742	1.43693	0.950943	354	-0.730754	-2.0427	0.598764	0.278946	354	-0.331933	-1.45181	0.800676	0.563105	354	0.693749	-4.66583	6.35464	0.803794	354	0.286799	-1.13768	1.7318	0.69398	354
	excluding blood measur. during 3rd trim	-0.0822691	-1.09105	0.936797	0.873381	404	-0.293354	-1.6862	1.11922	0.681553	384	-0.797751	-1.99198	0.411029	0.194285	403	-0.0902816	-1.18313	1.01466	0.871812	404	1.60649	-3.23281	6.6878	0.521187	404	0.216729	-1.10795	1.55915	0.749187	384
	excluding patients w/ extreme BTEX	-0.039167	-1.12106	1.05456	0.94361	406	0.18392	-1.33122	1.72232	0.812691	379	-0.930708	-2.22293	0.378591	0.162233	404	-0.0814533	-1.26536	1.11665	0.893145	406	0.464563	-4.62491	5.82563	0.86095	406	0.635106	-0.810578	2.10186	0.390115	379
	excluding smokers during 1st trim	-0.0758972	-1.08735	0.9459	0.883416	399	-0.330005	-1.75416	1.11479	0.651749	372	-1.10371	-2.31675	0.124391	0.0778328	397	-0.237178	-1.36051	0.898948	0.68034	399	0.23876	-4.22034	4.90546	0.917985	399	0.147674	-1.18702	1.50039	0.828871	372
O-Xylene	main analyses	-0.938947	-2.10366	0.239621	0.117651	422	-0.757831	-2.41626	0.928783	0.375314	393	-0.879125	-2.30534	0.567908	0.231718	420	-0.87256	-2.15859	0.43037	0.187795	422	1.8599	-3.76869	7.8177	0.524288	422	0.459976	-1.14349	2.08945	0.575238	393
	excluding missing smoking status	-1.04662	-2.23833	0.159622	0.0885566	385	-0.678719	-2.41056	1.08385	0.44686	357	-0.961576	-2.45468	0.554386	0.211802	383	-0.928537	-2.27972	0.441334	0.18242	385	1.81194	-3.89762	7.86071	0.541024	385	0.561184	-1.11299	2.26371	0.512481	357
	excluding high resiudals	-0.848505	-1.98341	0.29954	0.146409	420	-0.299188	-1.89518	1.32277	0.715229	390	-0.900021	-2.31126	0.5316	0.215992	419	-0.689555	-1.87898	0.514293	0.259587	418	0.195679	-4.05861	4.63862	0.929463	416	0.810199	-0.668994	2.31142	0.28376	388
	including selenium	-0.832287	-2.17036	0.524085	0.227052	354	-0.52667	-2.29795	1.27673	0.563551	354	-0.504496	-2.10723	1.12448	0.540523	354	-0.796719	-2.15354	0.578916	0.254028	354	2.31278	-4.31423	9.39876	0.502284	354	0.272218	-1.46359	2.0386	0.759616	354
	excluding blood measur. during 3rd trim	-0.970073	-2.18122	0.256066	0.120164	404	-0.912095	-2.59992	0.804977	0.294965	384	-0.659164	-2.11029	0.813474	0.377432	403	-0.834124	-2.14953	0.498966	0.218212	404	2.46541	-3.45662	8.75069	0.421695	404	0.188483	-1.42861	1.8321	0.820108	384
	excluding patients w/ extreme BTEX	-1.02233	-2.35226	0.325715	0.136122	406	-0.353469	-2.24755	1.57732	0.716923	379	-0.714507	-2.33063	0.928358	0.390827	404	-0.786154	-2.24755	0.697087	0.296338	406	1.41341	-4.96933	8.22484	0.671446	406	0.790126	-1.0301	2.64383	0.396298	379
	excluding smokers during 1st trim	-0.818224	-2.01221	0.390309	0.183063	399	-0.847852	-2.53896	0.872605	0.331002	372	-1.03305	-2.47881	0.434153	0.166122	397	-1.05112	-2.37528	0.290998	0.123868	399	0.577227	-4.76708	6.22145	0.835914	399	0.328281	-1.26931	1.95173	0.68825	372
Table S1: Results from the adjusted analyses of associations between air pollution exposure and thyroid hormones in the SEPAGES cohort. Effect estimates represent %− change in outcomes when doubling the exposure level and the 95%−CI. Thyroid hormones, as well as pollutants, were ln-transformed. %−changes were calculated from the original betas using the formula: (2β − 1) · 100. Analyses were adju…

## Sheet: Table_S2
		FT3					TT3					FT4
AP	analyse	beta	95%-CI		p-v.	N	beta	95%-CI		p-v.	N	beta	95%-CI		p-v.	N
NO2	personal	0.36601	-1.25065	2.00914	0.65851	418	-0.526951	-2.75366	1.75075	0.646563	387	0.626005	-1.33058	2.62139	0.532448	416
	ambient 1 week	-0.0927026	-1.14073	0.96643	0.862815	418	-1.41471	-2.87016	0.0625515	0.0603857	387	-0.767823	-2.03111	0.511749	0.237625	416
	ambient 12 week	-0.200309	-1.39519	1.00906	0.74364	418	-1.90757	-3.54396	-0.243408	0.0249567	387	-1.21198	-2.64585	0.243003	0.101877	416
	ambient conception - TH measur.	-0.509095	-1.71369	0.710268	0.410594	418	-1.60501	-3.25438	0.072479	0.060604	387	-1.29367	-2.7391	0.173242	0.0834659	416
PM2.5	personal	0.480102	-1.86734	2.88369	0.690307	296	1.36581	-1.75909	4.59011	0.394438	288	2.6101	-0.0996481	5.39336	0.0591022	296
	ambient 1 week	0.183273	-2.13931	2.56098	0.877978	296	-0.882317	-3.84224	2.16871	0.565413	288	2.10751	-0.573461	4.86078	0.123953	296
	ambient 12 week	2.81733	-1.03816	6.82303	0.153539	296	-1.66811	-6.45495	3.36369	0.50748	288	1.20823	-3.11717	5.72673	0.588736	296
	ambient conception - TH measur.	3.24798	-1.00783	7.68675	0.13609	296	-3.10462	-8.30277	2.38821	0.261114	288	-0.471961	-5.15	4.4368	0.84675	296
		TT4					TSH					T3/T4
AP	analyse	beta	95%-CI		p-v.	N	beta	95%-CI		p-v.	N	beta	95%-CI		p-v.	N
NO2	personal	-0.772061	-2.55863	1.04726	0.402168	418	5.77065	-2.26239	14.4639	0.163378	418	0.0987179	-2.04432	2.28864	0.92861	387
	ambient 1 week	-1.392	-2.54146	-0.228981	0.0192458	418	-1.36826	-6.30895	3.83298	0.598457	418	-0.643169	-2.05067	0.784554	0.374404	387
	ambient 12 week	-1.34623	-2.66137	-0.0133098	0.0477813	418	-0.628223	-6.29551	5.38182	0.833006	418	-1.23674	-2.81774	0.369968	0.130265	387
	ambient conception - TH measur.	-1.10025	-2.43676	0.254569	0.110707	418	1.36313	-4.48425	7.56848	0.65442	418	-0.910891	-2.5038	0.708039	0.267577	387
PM2.5	personal	2.82727	0.453303	5.25734	0.0194898	296	-3.98408	-13.56	6.65271	0.446837	296	-1.34616	-4.19165	1.58384	0.362724	288
	ambient 1 week	0.151853	-2.16466	2.52322	0.898522	296	3.8571	-6.42358	15.2673	0.475367	296	-0.887133	-3.65652	1.96186	0.536389	288
	ambient 12 week	2.21017	-1.61903	6.18841	0.260691	296	-5.04916	-19.9346	12.6037	0.550222	296	-3.64861	-8.02426	0.935207	0.116544	288
	ambient conception - TH measur.	0.980709	-3.18705	5.32789	0.648875	296	-8.1314	-23.8544	10.8381	0.374535	296	-3.93611	-8.75291	1.13496	0.125491	288
Table S2: Comparing the associations between thyroid hormones and ambient vs. personal air pollutant exposure estimates. Effect estimates represent %−change in outcomes when increasing the exposure level by 10 µg/m3 and 95%−CI. Thyroid hormones were ln-transformed, but the exposure was not. %−changes were calculated from the original betas using the formula: (exp(10 · β) − 1) · 100. Analyses were…

## Sheet: Table_S3
		FT3						TT3						FT4						TT4						TSH						T3/T4
AP	analyse	beta	95%-CI		p-v.	p-v. FDR	N	beta	95%-CI		p-v.	p-v. FDR	N	beta	95%-CI		p-v.	p-v. FDR	N	beta	95%-CI		p-v.	p-v. FDR	N	beta	95%-CI		p-v.	p-v. FDR	N	beta	95%-CI		p-v.	p-v. FDR	N
NO2	main analyses	-0.251204	-2.54755	2.09925	0.831985	0.982535	429	0.0721326	-3.14097	3.39182	0.965369	0.982535	397	0.231335	-2.55855	3.1011	0.872243	0.982535	427	-1.22522	-3.75986	1.37617	0.351768	0.93783	429	3.7593	-7.27696	16.1091	0.519241	0.93783	429	0.853597	-2.23002	4.03447	0.590744	0.94519	397
PM2.5	main analyses	0.0818142	-1.80117	2.0009	0.932519	0.982535	305	1.31129	-1.18808	3.87389	0.305467	0.93783	297	1.94345	-0.257043	4.1925	0.0836125	0.867537	305	2.3244	0.43198	4.25247	0.0160241	0.769158	305	0.266054	-7.68532	8.90231	0.949577	0.982535	305	-0.920562	-3.20069	1.41328	0.434898	0.93783	297
Benzene	main analyses	-0.0511563	-1.31304	1.22687	0.936935	0.982535	422	-0.0201711	-1.81434	1.80679	0.982535	0.982535	393	-1.14285	-2.6593	0.397218	0.14459	0.867537	420	-0.578014	-1.96066	0.824127	0.416269	0.93783	422	-0.381998	-6.3111	5.92233	0.902476	0.982535	422	0.530745	-1.19051	2.28198	0.547068	0.93783	393
Toluene	main analyses	-0.969023	-2.11395	0.189291	0.100508	0.867537	422	-0.605551	-2.24238	1.05869	0.472429	0.93783	393	-0.632559	-2.03775	0.792792	0.381598	0.93783	420	0.0831002	-1.19679	1.37957	0.899102	0.982535	422	1.06648	-4.44765	6.89883	0.710307	0.982535	422	-0.200589	-1.77031	1.39422	0.803465	0.982535	393
Ethylbenzene	main analyses	-0.400512	-1.55255	0.76501	0.498081	0.93783	422	-0.801772	-2.41995	0.843237	0.336455	0.93783	393	-1.35064	-2.73723	0.055724	0.059676	0.867537	420	-1.16047	-2.41657	0.111794	0.0735411	0.867537	422	-0.705412	-6.07255	4.96841	0.802377	0.982535	422	0.496248	-1.06968	2.08696	0.535762	0.93783	393
P-Xylene	main analyses	-0.621007	-1.83141	0.604316	0.318229	0.93783	422	-0.666358	-2.3827	1.08016	0.451155	0.93783	393	-0.800711	-2.27271	0.693461	0.29107	0.93783	420	-0.321781	-1.66146	1.03615	0.639853	0.982535	422	2.74234	-3.10638	8.9441	0.364731	0.93783	422	-0.116737	-1.76533	1.55953	0.890311	0.982535	393
M-Xylene	main analyses	-0.161802	-1.14747	0.833699	0.748488	0.982535	422	-0.299638	-1.69024	1.11063	0.67465	0.982535	393	-0.938369	-2.13173	0.269544	0.126983	0.867537	420	-0.0969855	-1.18454	1.00254	0.861739	0.982535	422	1.48379	-3.20967	6.40483	0.541229	0.93783	422	0.200121	-1.13399	1.55223	0.769467	0.982535	393
O-Xylene	main analyses	-0.938947	-2.10366	0.239621	0.117651	0.867537	422	-0.757831	-2.41626	0.928783	0.375314	0.93783	393	-0.879125	-2.30534	0.567908	0.231718	0.93783	420	-0.87256	-2.15859	0.43037	0.187795	0.93783	422	1.8599	-3.76869	7.8177	0.524288	0.93783	422	0.459976	-1.14349	2.08945	0.575238	0.94519	393
Table S3: Results from the adjusted analyses of associations between air pollution exposure and thyroid hormones in the SEPAGES cohort, including FDR-corrected P values. Effect estimates represent %− change in outcomes when doubling the exposure level and the 95%−CI. Thyroid hormones, as well as pollutants, were ln-transformed. %−changes were calculated from the original betas using the formula: …

## Sheet: Table_S4
		No PM2.5 data	With PM2.5 data	p-value
Education level	≥ 5 Years after high school	77 (58%)	169 (55%)	0.049
	3-4 Years after high school	26 (20%)	90 (30%)
	≤ 2 Years after high school	29 (22%)	46 (15%)
	Missing
Parity	Nulliparous	68 (52%)	131 (43%)	0.10
	Multiparous	64 (48%)	174 (57%)
Maternal Tobacco Consumption (during 1st trimester)	Not smoking	107 (81%)	269 (88%)	0.14
	Smoking	9 (6.8%)	14 (4.6%)
	Unknown status	16 (12%)	22 (7.2%)
Time of blood collection	Before 8.30 a.m.	9 (6.8%)	30 (9.8%)	0.3
	Between 8.30 a.m. and 1 p.m.	59 (45%)	111 (36%)
	Between 1 p.m. and 6 p.m.	36 (27%)	101 (33%)
	After 6 p.m.	28 (21%)	63 (21%)
Gestational age at blood collection (in weeks)		20.9 (19.0, 26.6)	18.7 (17.6, 19.9)	<0.001
Maternal age (in years)		32.5 (29.8, 34.6)	32.0 (30.0, 35.2)	>0.9
Maternal pre-pregnancy BMI (in kg/m2)		21.1 (19.6, 23.6)	21.6 (19.9, 24.0)	0.2
Season	Summer	35 (27%)	72 (24%)	0.7
	Fall	30 (23%)	70 (23%)
	Winter	28 (21%)	81 (27%)
	Spring	39 (30%)	82 (27%)
Exposure levels
NO2 (personal) (in µg/m3)		19.8 (15.2, 24.4)	20.0 (16.2, 24.9)	0.6
Benzene (in µg/m3)		1.3 (0.9, 2.4)	1.3 (0.8, 2.1)	0.4
Toluene (in µg/m3)		5.0 (3.9, 7.8)	4.6 (3.2, 7.2)	0.054
Ethylbenzene (in µg/m3)		1.5 (1.1, 2.4)	1.6 (1.1, 2.4)	0.9
P-Xylene (in µg/m3)		2.0 (1.5, 2.9)	1.9 (1.4, 3.0)	0.7
M-Xylene (in µg/m3)		1.9 (1.4, 3.3)	2.1 (1.4, 3.8)	0.4
O-Xylene (in µg/m3)		1.2 (0.9, 1.8)	1.3 (0.9, 1.8)	0.7
Table S4: Table comparing participants with vs. without personal PM2.5 data N (%) / median (Q1, Q3) Pearson’s Chi-squared test; Wilcoxon rank sum test SEPAGES cohort; recruitment period 2014–2017.

## Sheet: Figure_S1
a)							b)
Figure S1: Correlation plots for air pollution exposures. SEPAGES cohort, recruitment period 2014–2017. a) Pearson correlation plot between the ln-transformed air pollutants exposures: NO2, PM2.5, and the six BTEX, (n=437). b) Spearman correlation of the ambient and personal NO2 and PM2.5 exposures, restricted to the same sample size (n=419 and 298, respectively).

## Sheet: Figure_S2
Figure S2: Results from sensitivity analyses examining the potential non-linear influence of PM2.5 on FT4 using a generalized additive model (GAM) adjusting for the covariates. Exposure as well as outcome are ln-transformed. s stands for the spline function and 3.25 is the effective degrees of freedom (edf).

## Sheet: Figure_S3
Figure S3: Adjusted associations between air pollution exposure and thyroid hormones in the SEPAGES cohort. Effect estimates represent % change in outcomes when doubling the exposure level and the 95%−CI. Thyroid hormones, as well as pollutants, were ln-transformed. % changes were calculated from the original betas using the formula: (2β-1) · 100. In black: main analyses; in red: excluding women …
